# Supplementary material for: Nutritional Interventions in Older Persons with Type 2 Diabetes and Frailty: A Scoping Systematic Review
Source: J Cardiovasc Dev Dis. 2024 Sep 18;11(9):289. doi: 10.3390/jcdd11090289 (PMC11605221; doi:10.3390/jcdd11090289)
Supplement: Supplementary file 1 [file jcdd-11-00289-s001.zip]

Archive with 1 entries (1 files):
- jcdd-2984743-supplementary.pdf
